# Supplementary material for: Exploring the Relationship Between Gene Expression and Low-Frequency Somatic Mutations in Arabidopsis with Duplex Sequencing
Source: Genome Biol Evol. 2024 Oct 4;16(10):evae213. doi: 10.1093/gbe/evae213 (PMC11489876; doi:10.1093/gbe/evae213)
Supplement: evae213_Supplementary_Data [file evae213_supplementary_data.zip]

Archive with 4 entries (4 files):
- athal_mut_waneka_GBE.supp_mat.fig.240907.pdf
- athal_mut_waneka_GBE.supp_mat.tables.240907.pdf
- FileS1_SNVS.xlsx
- FileS2_INDEL.xlsx
