# Supplementary material for: Exploring the Relationship Between Gene Expression and Low-Frequency Somatic Mutations in Arabidopsis with Duplex Sequencing
Source: Genome Biol Evol. 2024 Oct 4;16(10):evae213. doi: 10.1093/gbe/evae213 (PMC11489876; doi:10.1093/gbe/evae213)
Supplement: evae213_Supplementary_Data [file evae213_supplementary_data.zip › FileS1_SNVS.xlsx]

## Sheet: Sheet1
sample	chrom	pos	ref allele cov	var allele cov	snv_type	var_freq
MSH2_20_A	Chrom1	2273520	95	1	CG>TA	0.0104167
MSH2_20_C	Chrom1	2511606	70	1	CG>TA	0.0140845
MSH2_20_A	Chrom1	2513334	92	1	AT>GC	0.0107527
MSH2_30_C	Chrom1	2985113	74	2	CG>TA	0.0263158
MSH2_30_B	Chrom1	3995150	72	1	CG>GC	0.0136986
MSH2_30_A	Chrom1	5290828	93	1	CG>TA	0.0106383
MSH2_30_C	Chrom1	6151240	95	1	CG>TA	0.0104167
HSP70_30_B	Chrom1	6590218	59	1	CG>AT	0.0166667
MSH2_30_C	Chrom1	6590320	94	1	CG>TA	0.0105263
MSH2_20_A	Chrom1	6996443	70	1	CG>AT	0.0140845
MSH2_20_A	Chrom1	8139749	23	1	CG>AT	0.0416667
MSH2_20_C	Chrom1	9301723	122	2	CG>TA	0.016129
MSH2_30_C	Chrom1	10821524	93	5	AT>TA	0.0510204
MSH2_20_A	Chrom1	11557505	99	1	CG>TA	0.01
MSH2_30_A	Chrom1	11558143	83	7	CG>AT	0.0777778
MSH2_30_A	Chrom1	12892791	89	1	CG>TA	0.0111111
MSH2_20_C	Chrom1	13455159	108	1	CG>TA	0.00917431
MSH2_30_A	Chrom1	13538253	96	8	CG>AT	0.0769231
MSH2_30_A	Chrom1	13538849	93	1	CG>TA	0.0106383
MSH2_30_B	Chrom1	13539085	82	1	CG>TA	0.0120482
MSH2_30_A	Chrom1	13541078	56	12	CG>TA	0.176471
MSH2_30_B	Chrom1	13684719	61	1	CG>TA	0.016129
MSH2_30_C	Chrom1	13836786	81	1	CG>TA	0.0121951
MSH2_20_C	Chrom1	14159600	97	1	CG>TA	0.0102041
MSH2_20_B	Chrom1	14161134	93	1	CG>TA	0.0106383
MSH2_30_B	Chrom1	17891690	81	1	CG>TA	0.0121951
UNG_30_A	Chrom1	17892118	42	2	CG>TA	0.0454545
MSH2_30_A	Chrom1	19015996	88	1	CG>TA	0.011236
MSH2_30_C	Chrom1	19016241	80	1	CG>TA	0.0123457
MSH2_20_C	Chrom1	19095896	104	1	CG>TA	0.00952381
MSH2_20_A	Chrom1	20948502	54	1	CG>TA	0.0181818
MSH2_30_B	Chrom1	21091427	84	1	CG>AT	0.0117647
MSH2_30_C	Chrom1	21092077	88	1	CG>AT	0.011236
MSH2_30_B	Chrom1	21259012	99	1	CG>TA	0.01
UNG_20_A	Chrom1	22217652	78	1	CG>TA	0.0126582
MSH2_20_A	Chrom1	22347922	85	2	CG>TA	0.0229885
MSH2_30_A	Chrom1	22495404	65	2	CG>TA	0.0298507
MSH2_20_A	Chrom1	22708638	84	1	CG>TA	0.0117647
MSH2_30_B	Chrom1	23246051	70	1	AT>GC	0.0140845
MSH2_20_C	Chrom1	23836808	31	1	CG>TA	0.03125
MSH2_20_A	Chrom1	25598494	116	1	CG>TA	0.00854701
MSH2_20_A	Chrom1	25598678	49	2	CG>TA	0.0392157
MSH2_20_A	Chrom1	25979923	88	1	AT>GC	0.011236
MSH2_20_A	Chrom1	27216422	114	1	CG>TA	0.00869565
MSH2_20_B	Chrom1	27234324	105	1	AT>TA	0.00943396
MSH2_30_C	Chrom1	27234792	109	1	CG>TA	0.00909091
MSH2_30_B	Chrom1	27235735	75	10	AT>CG	0.117647
MSH2_20_A	Chrom1	27236108	109	1	CG>TA	0.00909091
MSH2_20_B	Chrom1	27353767	92	1	AT>GC	0.0107527
MSH2_20_A	Chrom1	28110232	106	1	AT>GC	0.00934579
MSH2_30_C	Chrom1	28690843	104	1	CG>TA	0.00952381
MSH2_30_B	Chrom1	29134031	89	1	AT>GC	0.0111111
MSH2_30_A	Chrom1	29622641	78	7	CG>TA	0.0823529
UNG_30_C	Chrom2	984512	84	1	CG>TA	0.0117647
MSH2_20_C	Chrom2	985377	82	3	CG>TA	0.0352941
MSH2_20_B	Chrom2	1283295	68	9	CG>TA	0.116883
MSH2_20_B	Chrom2	1285531	93	1	AT>GC	0.0106383
MSH2_30_C	Chrom2	1337482	85	1	CG>TA	0.0116279
MSH2_20_C	Chrom2	1339167	79	1	CG>TA	0.0125
MSH2_30_B	Chrom2	6493056	78	1	CG>TA	0.0126582
WT_30_B	Chrom2	6786553	74	2	AT>GC	0.0263158
MSH2_20_C	Chrom2	7002151	78	1	CG>GC	0.0126582
MSH2_30_C	Chrom2	7003312	95	1	CG>TA	0.0104167
MSH2_30_A	Chrom2	7390026	71	1	CG>TA	0.0138889
MSH2_20_C	Chrom2	7407904	81	12	CG>TA	0.129032
MSH2_30_C	Chrom2	7408618	96	1	CG>TA	0.0103093
UNG_30_C	Chrom2	7880980	53	1	CG>TA	0.0185185
UNG_30_C	Chrom2	8059637	118	1	CG>TA	0.00840336
MSH2_20_A	Chrom2	9462829	108	1	CG>TA	0.00917431
MSH2_20_C	Chrom2	9636404	63	1	CG>AT	0.015625
MSH2_30_A	Chrom2	11565321	60	1	AT>GC	0.0163934
MSH2_20_C	Chrom2	11566965	101	2	AT>GC	0.0194175
MSH2_30_C	Chrom2	11733297	65	1	AT>GC	0.0151515
MSH2_20_C	Chrom2	11746724	127	10	CG>TA	0.0729927
MSH2_20_A	Chrom2	12596164	95	1	CG>TA	0.0104167
MSH2_30_C	Chrom2	14846873	49	2	CG>AT	0.0392157
MSH2_30_A	Chrom2	14847436	80	5	AT>GC	0.0588235
UNG_20_A	Chrom2	14848010	88	1	CG>TA	0.011236
MSH2_20_B	Chrom2	15166217	86	1	CG>TA	0.0114943
MSH2_20_C	Chrom2	17269169	96	1	CG>AT	0.0103093
MSH2_20_B	Chrom2	17711263	90	1	AT>GC	0.010989
MSH2_20_A	Chrom2	17712337	48	1	AT>GC	0.0204082
MSH2_30_A	Chrom2	17920751	85	1	AT>GC	0.0116279
MSH2_30_C	Chrom2	17967693	79	2	CG>TA	0.0246914
MSH2_20_C	Chrom2	19286516	83	3	AT>GC	0.0348837
MSH2_20_A	Chrom2	19293239	98	1	CG>TA	0.010101
MSH2_20_C	Chrom3	137249	102	10	CG>TA	0.0892857
MSH2_20_B	Chrom3	159638	96	1	CG>TA	0.0103093
MSH2_30_B	Chrom3	160826	86	1	CG>TA	0.0114943
MSH2_30_A	Chrom3	214253	93	2	CG>TA	0.0210526
MSH2_30_B	Chrom3	328164	79	1	AT>GC	0.0125
MSH2_20_C	Chrom3	329243	110	1	AT>GC	0.00900901
MSH2_20_C	Chrom3	343854	66	1	AT>GC	0.0149254
MSH2_30_B	Chrom3	971191	75	1	CG>TA	0.0131579
MSH2_30_A	Chrom3	3407839	95	1	CG>TA	0.0104167
MSH2_20_C	Chrom3	3409070	47	1	CG>AT	0.0208333
MSH2_30_C	Chrom3	3686619	58	1	CG>GC	0.0169492
MSH2_20_C	Chrom3	3688706	111	1	CG>AT	0.00892857
MSH2_30_C	Chrom3	3736639	90	1	CG>TA	0.010989
MSH2_20_A	Chrom3	3963088	59	1	CG>TA	0.0166667
WT_20_B	Chrom3	3992696	101	1	AT>GC	0.00980392
HSP70_20_C	Chrom3	4798627	87	3	CG>TA	0.0333333
MSH2_30_A	Chrom3	4799082	100	1	CG>TA	0.00990099
MSH2_20_A	Chrom3	4831458	56	4	AT>CG	0.0666667
MSH2_30_A	Chrom3	4832481	88	1	CG>TA	0.011236
MSH2_20_A	Chrom3	5847662	60	1	CG>TA	0.0163934
MSH2_30_B	Chrom3	6842330	72	1	CG>TA	0.0136986
MSH2_30_C	Chrom3	6880405	106	1	AT>GC	0.00934579
MSH2_30_A	Chrom3	7574587	81	3	CG>TA	0.0357143
MSH2_30_A	Chrom3	7742717	92	1	CG>TA	0.0107527
MSH2_30_A	Chrom3	8079262	45	1	CG>AT	0.0217391
MSH2_30_C	Chrom3	8079406	7	1	CG>TA	0.125
MSH2_20_A	Chrom3	8413195	95	1	AT>GC	0.0104167
UNG_30_B	Chrom3	9202524	68	10	CG>TA	0.128205
MSH2_20_C	Chrom3	9202855	100	1	AT>CG	0.00990099
MSH2_20_A	Chrom3	9496833	83	1	AT>GC	0.0119048
MSH2_30_A	Chrom3	10145946	83	1	AT>GC	0.0119048
MSH2_20_B	Chrom3	10789695	88	1	CG>TA	0.011236
MSH2_20_C	Chrom3	12458371	50	2	CG>TA	0.0384615
MSH2_30_B	Chrom3	15933289	75	1	CG>GC	0.0131579
MSH2_20_C	Chrom3	17468596	64	1	AT>GC	0.0153846
MSH2_30_A	Chrom3	18327855	87	2	CG>TA	0.0224719
MSH2_30_B	Chrom3	18376163	62	1	CG>AT	0.015873
MSH2_20_B	Chrom3	18450225	81	1	CG>AT	0.0121951
MSH2_20_C	Chrom3	20120859	92	1	AT>GC	0.0107527
MSH2_20_B	Chrom3	20146408	83	1	CG>GC	0.0119048
UNG_30_A	Chrom3	21339455	107	1	AT>CG	0.00925926
MSH2_30_C	Chrom3	21904279	77	1	AT>GC	0.0128205
MSH2_20_A	Chrom3	21904354	84	1	CG>AT	0.0117647
MSH2_20_A	Chrom3	21905200	79	2	CG>TA	0.0246914
MSH2_20_C	Chrom3	22263621	98	1	CG>TA	0.010101
MSH2_20_C	Chrom3	22265411	126	1	CG>TA	0.00787402
MSH2_20_C	Chrom3	22265697	98	1	CG>AT	0.010101
MSH2_30_B	Chrom3	22266977	81	1	CG>TA	0.0121951
MSH2_20_B	Chrom3	22907712	92	1	CG>TA	0.0107527
MSH2_20_C	Chrom3	23020112	132	3	CG>TA	0.0222222
MSH2_30_C	Chrom3	23242788	85	2	CG>TA	0.0229885
UNG_20_B	Chrom4	80198	53	1	AT>TA	0.0185185
MSH2_30_B	Chrom4	80606	106	1	AT>GC	0.00934579
MSH2_20_A	Chrom4	6499030	93	5	CG>TA	0.0510204
MSH2_30_B	Chrom4	9376983	95	1	AT>GC	0.0104167
MSH2_20_A	Chrom4	9380018	113	1	CG>AT	0.00877193
MSH2_20_C	Chrom4	9498196	101	2	CG>AT	0.0194175
MSH2_30_A	Chrom4	10068666	103	1	CG>TA	0.00961538
MSH2_20_B	Chrom4	10976209	79	1	CG>TA	0.0125
MSH2_20_A	Chrom4	12167725	99	1	CG>GC	0.01
MSH2_20_C	Chrom4	12318442	86	1	AT>GC	0.0114943
MSH2_20_C	Chrom4	12555833	123	6	CG>TA	0.0465116
MSH2_30_A	Chrom4	13746141	86	3	AT>GC	0.0337079
MSH2_30_B	Chrom4	14276346	49	1	CG>TA	0.02
MSH2_30_A	Chrom4	14276729	88	1	CG>TA	0.011236
MSH2_30_C	Chrom4	14575596	84	1	AT>GC	0.0117647
MSH2_20_A	Chrom4	14577758	84	1	CG>TA	0.0117647
MSH2_30_B	Chrom4	14608283	74	1	AT>GC	0.0133333
MSH2_30_B	Chrom4	14826757	95	1	AT>CG	0.0104167
WT_30_C	Chrom4	15237451	85	1	CG>AT	0.0116279
MSH2_30_A	Chrom4	15677074	87	1	CG>TA	0.0113636
UNG_30_A	Chrom4	16084891	116	4	CG>TA	0.0333333
MSH2_20_C	Chrom4	16474259	109	1	CG>AT	0.00909091
MSH2_20_A	Chrom4	18529613	112	1	CG>TA	0.00884956
MSH2_20_A	Chrom4	18556333	85	1	CG>AT	0.0116279
MSH2_20_C	Chrom5	620083	81	1	CG>TA	0.0121951
MSH2_30_A	Chrom5	1134227	106	1	AT>GC	0.00934579
MSH2_20_C	Chrom5	1716278	111	1	CG>AT	0.00892857
MSH2_30_C	Chrom5	2007853	24	1	CG>TA	0.04
MSH2_30_A	Chrom5	2951272	95	1	AT>GC	0.0104167
MSH2_20_A	Chrom5	2951443	96	1	CG>TA	0.0103093
MSH2_20_C	Chrom5	3403619	107	1	AT>GC	0.00925926
MSH2_30_A	Chrom5	3916434	103	3	CG>TA	0.0283019
MSH2_20_C	Chrom5	3916962	108	2	CG>TA	0.0181818
MSH2_20_C	Chrom5	6581564	124	1	AT>GC	0.008
MSH2_30_B	Chrom5	6721193	65	1	CG>TA	0.0151515
MSH2_20_A	Chrom5	7007455	96	1	AT>GC	0.0103093
MSH2_30_A	Chrom5	8658796	74	1	AT>GC	0.0133333
MSH2_30_A	Chrom5	9445710	107	1	AT>GC	0.00925926
MSH2_20_B	Chrom5	9446403	82	1	CG>TA	0.0120482
MSH2_30_A	Chrom5	12594927	68	2	CG>TA	0.0285714
MSH2_30_B	Chrom5	14961071	53	1	CG>TA	0.0185185
MSH2_30_C	Chrom5	16021658	95	1	CG>TA	0.0104167
MSH2_30_B	Chrom5	16141619	90	1	CG>TA	0.010989
MSH2_20_B	Chrom5	17004781	50	6	CG>TA	0.107143
MSH2_30_C	Chrom5	17993740	67	3	CG>TA	0.0428571
MSH2_30_C	Chrom5	19151964	41	1	AT>GC	0.0238095
MSH2_20_B	Chrom5	19215626	103	1	CG>TA	0.00961538
MSH2_30_A	Chrom5	19501918	34	5	AT>GC	0.128205
MSH2_30_A	Chrom5	19503454	76	1	CG>TA	0.012987
MSH2_20_B	Chrom5	20667161	100	1	CG>TA	0.00990099
MSH2_30_A	Chrom5	21352685	82	1	AT>GC	0.0120482
MSH2_30_A	Chrom5	21416232	102	10	AT>GC	0.0892857
MSH2_20_C	Chrom5	22468020	111	1	CG>TA	0.00892857
MSH2_20_A	Chrom5	23189218	106	2	CG>AT	0.0185185
MSH2_20_A	Chrom5	23867406	62	1	CG>GC	0.015873
MSH2_30_C	Chrom5	24633804	81	1	CG>TA	0.0121951
MSH2_20_B	Chrom5	25010079	59	1	CG>TA	0.0166667
MSH2_20_B	Chrom5	25011326	109	1	CG>AT	0.00909091
WT_30_A	Chrom5	25784798	86	3	AT>TA	0.0337079
WT_20_A	Chrom5	25872855	78	1	CG>GC	0.0126582
WT_20_C	Chrom5	26192532	76	1	CG>GC	0.012987
