# Supplementary material for: Exploring the Relationship Between Gene Expression and Low-Frequency Somatic Mutations in Arabidopsis with Duplex Sequencing
Source: Genome Biol Evol. 2024 Oct 4;16(10):evae213. doi: 10.1093/gbe/evae213 (PMC11489876; doi:10.1093/gbe/evae213)
Supplement: evae213_Supplementary_Data [file evae213_supplementary_data.zip › FileS2_INDEL.xlsx]

## Sheet: FileS2_INDEL
sample	chrom	pos	indel	variant allele count	indel length	indel seq
MSH2_20_A	Chrom1	2512588	D	1	1	A
MSH2_20_A	Chrom1	3996584	D	2	1	T
MSH2_20_A	Chrom1	4827899	D	1	1	A
MSH2_20_A	Chrom1	13837193	I	3	1	A
MSH2_20_A	Chrom1	17328698	D	2	1	T
MSH2_20_A	Chrom1	17429043	D	1	1	T
MSH2_20_A	Chrom1	19205061	D	1	1	T
MSH2_20_A	Chrom1	19294003	D	3	1	A
MSH2_20_A	Chrom1	22496506	D	12	1	A
MSH2_20_A	Chrom1	23245863	D	2	1	A
MSH2_20_A	Chrom1	26640798	D	1	1	T
MSH2_20_A	Chrom1	27233443	D	1	1	A
MSH2_20_A	Chrom1	28111796	D	1	1	A
MSH2_20_A	Chrom2	9715309	D	1	1	A
MSH2_20_A	Chrom2	9716064	D	1	1	T
MSH2_20_A	Chrom2	11565550	D	2	1	T
MSH2_20_A	Chrom2	13397061	I	1	1	T
MSH2_20_A	Chrom2	13397471	D	1	1	T
MSH2_20_A	Chrom2	14847531	D	1	1	A
MSH2_20_A	Chrom2	19294220	D	1	1	T
MSH2_20_A	Chrom3	337763	D	1	1	T
MSH2_20_A	Chrom3	1577928	D	1	1	T
MSH2_20_A	Chrom3	2566301	D	1	1	T
MSH2_20_A	Chrom3	2566910	D	1	1	A
MSH2_20_A	Chrom3	3862956	D	1	2	TC
MSH2_20_A	Chrom3	3991067	D	1	1	T
MSH2_20_A	Chrom3	4798004	D	1	1	A
MSH2_20_A	Chrom3	4799489	D	3	1	T
MSH2_20_A	Chrom3	7052236	D	1	1	A
MSH2_20_A	Chrom3	11034118	D	3	1	T
MSH2_20_A	Chrom3	17910960	D	1	1	T
MSH2_20_A	Chrom3	20120045	I	1	2	AC
MSH2_20_A	Chrom3	22261632	D	1	1	T
MSH2_20_A	Chrom3	22262059	D	1	1	T
MSH2_20_A	Chrom4	6871708	I	1	1	T
MSH2_20_A	Chrom4	10975271	I	1	1	T
MSH2_20_A	Chrom5	1530191	D	1	1	A
MSH2_20_A	Chrom5	2009033	D	1	1	T
MSH2_20_A	Chrom5	5375811	D	1	1	T
MSH2_20_A	Chrom5	8185300	D	1	1	A
MSH2_20_A	Chrom5	14959425	D	1	1	A
MSH2_20_A	Chrom5	15189369	D	1	1	A
MSH2_20_A	Chrom5	16848730	D	1	1	T
MSH2_20_A	Chrom5	16851901	D	2	1	A
MSH2_20_A	Chrom5	19063852	D	1	1	A
MSH2_20_A	Chrom5	19064414	D	1	1	T
MSH2_20_A	Chrom5	20716955	I	3	1	A
MSH2_20_A	Chrom5	20720299	D	1	1	A
MSH2_20_A	Chrom5	23187882	I	1	1	A
MSH2_20_A	Chrom5	24635151	D	1	1	A
MSH2_20_A	Chrom5	25011413	D	4	1	T
MSH2_20_B	Chrom1	2513213	D	3	1	A
MSH2_20_B	Chrom1	2986150	D	1	1	A
MSH2_20_B	Chrom1	4130164	D	1	1	A
MSH2_20_B	Chrom1	10821849	I	1	1	T
MSH2_20_B	Chrom1	13224847	D	1	1	A
MSH2_20_B	Chrom1	23257464	D	1	1	A
MSH2_20_B	Chrom1	27354872	D	17	1	T
MSH2_20_B	Chrom1	28108331	D	1	1	A
MSH2_20_B	Chrom1	29684257	I	2	1	A
MSH2_20_B	Chrom2	1286049	D	2	1	T
MSH2_20_B	Chrom2	7001955	D	2	1	A
MSH2_20_B	Chrom2	7004295	D	4	1	T
MSH2_20_B	Chrom2	11236999	D	1	2	TT
MSH2_20_B	Chrom2	11733502	D	2	1	A
MSH2_20_B	Chrom2	17270485	D	2	1	A
MSH2_20_B	Chrom3	216303	D	1	1	A
MSH2_20_B	Chrom3	2566301	D	1	1	T
MSH2_20_B	Chrom3	4834174	D	1	1	T
MSH2_20_B	Chrom3	7052236	D	1	1	A
MSH2_20_B	Chrom3	17258360	D	1	1	T
MSH2_20_B	Chrom3	20148396	D	1	1	T
MSH2_20_B	Chrom3	21616226	D	2	1	A
MSH2_20_B	Chrom4	2118316	D	1	1	A
MSH2_20_B	Chrom4	7263153	D	1	1	A
MSH2_20_B	Chrom4	10974928	D	1	1	T
MSH2_20_B	Chrom4	12553250	D	1	1	T
MSH2_20_B	Chrom4	16471708	D	1	1	A
MSH2_20_B	Chrom4	16528939	D	2	1	T
MSH2_20_B	Chrom4	16529619	D	1	1	T
MSH2_20_B	Chrom5	2909217	D	1	1	T
MSH2_20_B	Chrom5	7720124	D	8	1	A
MSH2_20_B	Chrom5	8185300	D	1	1	A
MSH2_20_B	Chrom5	16884927	D	1	1	A
MSH2_20_B	Chrom5	19152038	D	1	1	T
MSH2_20_B	Chrom5	21144280	D	1	1	A
MSH2_20_C	Chrom1	2513135	I	11	1	A
MSH2_20_C	Chrom1	4829596	I	1	1	T
MSH2_20_C	Chrom1	5461128	D	1	1	T
MSH2_20_C	Chrom1	9304467	D	2	1	A
MSH2_20_C	Chrom1	13220561	D	1	1	T
MSH2_20_C	Chrom1	14160073	D	1	1	A
MSH2_20_C	Chrom1	17429043	D	3	1	T
MSH2_20_C	Chrom1	19014046	D	1	1	T
MSH2_20_C	Chrom1	19205061	I	3	1	T
MSH2_20_C	Chrom1	21092914	D	1	1	T
MSH2_20_C	Chrom1	23257464	D	4	1	A
MSH2_20_C	Chrom1	25551434	D	1	1	T
MSH2_20_C	Chrom1	25553521	D	1	1	T
MSH2_20_C	Chrom1	28111796	D	1	1	A
MSH2_20_C	Chrom2	1338591	I	1	1	C
MSH2_20_C	Chrom2	7001955	D	5	1	A
MSH2_20_C	Chrom2	9526202	D	1	1	T
MSH2_20_C	Chrom2	11564845	D	8	1	A
MSH2_20_C	Chrom2	11567181	D	1	1	T
MSH2_20_C	Chrom2	17270485	D	2	1	A
MSH2_20_C	Chrom3	2566301	D	1	1	T
MSH2_20_C	Chrom3	7052704	D	1	1	A
MSH2_20_C	Chrom3	11034466	D	1	1	T
MSH2_20_C	Chrom4	82226	D	1	1	T
MSH2_20_C	Chrom4	2117877	D	1	1	A
MSH2_20_C	Chrom4	10974928	D	2	1	T
MSH2_20_C	Chrom4	10975271	D	1	1	T
MSH2_20_C	Chrom4	10975413	D	1	1	T
MSH2_20_C	Chrom4	10975699	D	4	1	T
MSH2_20_C	Chrom4	12001756	I	1	1	T
MSH2_20_C	Chrom4	13742907	D	1	1	A
MSH2_20_C	Chrom4	15237714	D	2	1	T
MSH2_20_C	Chrom5	5375506	D	1	1	T
MSH2_20_C	Chrom5	16141891	D	1	1	T
MSH2_20_C	Chrom5	16141904	D	1	1	A
MSH2_20_C	Chrom5	19502604	D	2	1	A
MSH2_20_C	Chrom5	20892292	D	1	1	A
MSH2_20_C	Chrom5	24635383	D	1	1	T
MSH2_30_A	Chrom1	3028609	D	1	1	A
MSH2_30_A	Chrom1	5291684	D	1	1	A
MSH2_30_A	Chrom1	6589975	I	1	1	A
MSH2_30_A	Chrom1	12891157	D	3	1	T
MSH2_30_A	Chrom1	13535435	D	1	1	T
MSH2_30_A	Chrom1	13544126	D	3	1	A
MSH2_30_A	Chrom1	14160073	D	2	1	A
MSH2_30_A	Chrom1	17892532	I	1	2	TC
MSH2_30_A	Chrom1	21092914	D	1	1	T
MSH2_30_A	Chrom1	22025195	D	1	1	T
MSH2_30_A	Chrom1	23050964	D	1	1	A
MSH2_30_A	Chrom1	25869888	D	1	1	A
MSH2_30_A	Chrom2	1286049	D	1	1	T
MSH2_30_A	Chrom2	6491415	D	1	1	A
MSH2_30_A	Chrom2	7002927	D	1	1	A
MSH2_30_A	Chrom2	7004295	D	1	1	T
MSH2_30_A	Chrom2	7388920	D	1	1	A
MSH2_30_A	Chrom2	9638478	D	1	1	A
MSH2_30_A	Chrom2	9638872	D	1	1	A
MSH2_30_A	Chrom2	9714996	D	2	1	T
MSH2_30_A	Chrom2	11564219	D	1	1	A
MSH2_30_A	Chrom2	11564632	D	1	1	A
MSH2_30_A	Chrom2	11565550	D	2	1	T
MSH2_30_A	Chrom2	11566151	D	1	1	A
MSH2_30_A	Chrom2	13396069	D	1	1	A
MSH2_30_A	Chrom3	216303	D	1	1	A
MSH2_30_A	Chrom3	4799489	D	1	1	T
MSH2_30_A	Chrom3	5847663	D	1	1	A
MSH2_30_A	Chrom3	6849802	D	1	1	T
MSH2_30_A	Chrom3	7575666	D	5	1	A
MSH2_30_A	Chrom3	13528272	D	1	1	T
MSH2_30_A	Chrom3	13529131	D	1	1	T
MSH2_30_A	Chrom3	17258826	I	1	1	T
MSH2_30_A	Chrom3	18450339	D	1	1	C
MSH2_30_A	Chrom3	20148396	D	1	1	T
MSH2_30_A	Chrom3	21187561	D	1	1	A
MSH2_30_A	Chrom3	21616226	D	1	1	A
MSH2_30_A	Chrom4	152478	I	2	1	A
MSH2_30_A	Chrom4	7706718	D	1	2	CC
MSH2_30_A	Chrom4	10974928	D	2	1	T
MSH2_30_A	Chrom4	10976043	D	1	1	T
MSH2_30_A	Chrom4	16529619	D	1	1	T
MSH2_30_A	Chrom4	17776647	D	1	1	A
MSH2_30_A	Chrom4	17777632	D	1	1	T
MSH2_30_A	Chrom5	5375811	D	1	1	T
MSH2_30_A	Chrom5	8185300	D	1	1	A
MSH2_30_A	Chrom5	16141891	D	1	1	T
MSH2_30_A	Chrom5	20197565	D	1	1	A
MSH2_30_A	Chrom5	20456921	D	1	1	T
MSH2_30_A	Chrom5	23867131	D	1	1	T
MSH2_30_A	Chrom5	25011413	D	2	1	T
MSH2_30_B	Chrom1	2397177	D	1	1	T
MSH2_30_B	Chrom1	2513213	D	1	1	A
MSH2_30_B	Chrom1	3027131	D	1	1	T
MSH2_30_B	Chrom1	6984082	D	1	1	A
MSH2_30_B	Chrom1	9300686	D	2	1	T
MSH2_30_B	Chrom1	11646210	D	1	1	A
MSH2_30_B	Chrom1	12891157	D	1	1	T
MSH2_30_B	Chrom1	13544126	D	9	1	A
MSH2_30_B	Chrom1	20957008	D	1	1	A
MSH2_30_B	Chrom1	22494522	D	1	1	G
MSH2_30_B	Chrom1	24278379	D	2	1	T
MSH2_30_B	Chrom1	26640798	I	1	1	T
MSH2_30_B	Chrom2	1284816	D	6	1	A
MSH2_30_B	Chrom2	7004295	D	3	1	T
MSH2_30_B	Chrom2	9715366	D	1	1	A
MSH2_30_B	Chrom2	11567248	D	2	1	T
MSH2_30_B	Chrom2	11567683	I	1	1	A
MSH2_30_B	Chrom2	12431672	D	1	1	A
MSH2_30_B	Chrom2	15382786	D	1	2	TT
MSH2_30_B	Chrom2	17270485	D	2	1	A
MSH2_30_B	Chrom2	19294220	D	1	1	T
MSH2_30_B	Chrom3	216303	D	2	1	A
MSH2_30_B	Chrom3	1443242	D	1	1	T
MSH2_30_B	Chrom3	2566173	D	16	1	A
MSH2_30_B	Chrom3	4831290	D	1	1	A
MSH2_30_B	Chrom3	6849802	D	4	1	T
MSH2_30_B	Chrom3	8413965	D	2	1	A
MSH2_30_B	Chrom3	18328130	I	9	1	A
MSH2_30_B	Chrom3	18329537	D	1	2	CT
MSH2_30_B	Chrom3	18374904	D	1	1	A
MSH2_30_B	Chrom3	18375990	D	1	1	T
MSH2_30_B	Chrom3	21616226	D	1	1	A
MSH2_30_B	Chrom3	22262059	D	1	1	T
MSH2_30_B	Chrom4	2117710	D	1	1	A
MSH2_30_B	Chrom4	7263103	I	1	1	A
MSH2_30_B	Chrom4	10975699	D	1	1	T
MSH2_30_B	Chrom4	12552964	D	2	1	A
MSH2_30_B	Chrom4	15237714	D	12	1	T
MSH2_30_B	Chrom4	17776647	I	1	1	A
MSH2_30_B	Chrom5	2007883	D	1	1	A
MSH2_30_B	Chrom5	2089658	D	3	1	A
MSH2_30_B	Chrom5	6760608	D	7	1	T
MSH2_30_B	Chrom5	9445009	D	1	1	A
MSH2_30_B	Chrom5	14959425	D	1	1	A
MSH2_30_B	Chrom5	16884927	D	1	1	A
MSH2_30_B	Chrom5	19058988	D	1	1	T
MSH2_30_B	Chrom5	20200361	D	2	1	T
MSH2_30_B	Chrom5	24634713	D	1	1	A
MSH2_30_C	Chrom1	2512588	D	1	1	A
MSH2_30_C	Chrom1	3996584	D	10	1	T
MSH2_30_C	Chrom1	11646210	D	1	1	A
MSH2_30_C	Chrom1	13535435	D	1	1	T
MSH2_30_C	Chrom1	19206836	D	1	1	A
MSH2_30_C	Chrom1	20958253	D	1	1	A
MSH2_30_C	Chrom1	22217915	D	1	1	A
MSH2_30_C	Chrom1	22497363	D	2	1	T
MSH2_30_C	Chrom1	23245620	D	1	1	A
MSH2_30_C	Chrom1	23257464	D	2	1	A
MSH2_30_C	Chrom1	25351963	D	1	1	A
MSH2_30_C	Chrom1	25353200	D	1	1	T
MSH2_30_C	Chrom1	26642150	D	1	1	T
MSH2_30_C	Chrom1	27354872	D	1	1	T
MSH2_30_C	Chrom1	29688194	D	1	1	T
MSH2_30_C	Chrom2	7001955	D	3	1	A
MSH2_30_C	Chrom2	7388920	D	2	1	A
MSH2_30_C	Chrom2	7883682	D	1	1	T
MSH2_30_C	Chrom2	9638478	D	1	1	A
MSH2_30_C	Chrom2	9715309	D	1	1	A
MSH2_30_C	Chrom2	11564632	I	1	1	A
MSH2_30_C	Chrom2	11564845	D	1	1	A
MSH2_30_C	Chrom2	11567181	D	2	1	T
MSH2_30_C	Chrom2	15382573	D	1	1	T
MSH2_30_C	Chrom2	17966131	I	1	2	AG
MSH2_30_C	Chrom3	134850	D	1	1	T
MSH2_30_C	Chrom3	159990	D	1	2	TA
MSH2_30_C	Chrom3	161194	D	1	1	A
MSH2_30_C	Chrom3	212987	D	1	1	A
MSH2_30_C	Chrom3	2566910	D	1	1	A
MSH2_30_C	Chrom3	3731942	I	1	1	A
MSH2_30_C	Chrom3	4019882	D	1	1	A
MSH2_30_C	Chrom3	4831236	D	6	1	T
MSH2_30_C	Chrom3	4834174	D	1	1	T
MSH2_30_C	Chrom3	6849308	D	1	1	A
MSH2_30_C	Chrom3	6849802	D	1	1	T
MSH2_30_C	Chrom3	7052704	D	1	1	A
MSH2_30_C	Chrom3	17258883	D	1	1	T
MSH2_30_C	Chrom3	17909459	D	1	1	A
MSH2_30_C	Chrom3	22261632	D	1	1	T
MSH2_30_C	Chrom4	10975699	D	1	1	T
MSH2_30_C	Chrom4	13742907	D	1	1	A
MSH2_30_C	Chrom4	14955019	D	1	1	A
MSH2_30_C	Chrom4	16720774	D	1	1	T
MSH2_30_C	Chrom5	3404760	D	1	1	A
MSH2_30_C	Chrom5	8183102	D	1	1	A
MSH2_30_C	Chrom5	16851759	I	1	1	A
MSH2_30_C	Chrom5	16852031	D	1	1	A
MSH2_30_C	Chrom5	20200361	D	1	1	T
MSH2_30_C	Chrom5	20666774	D	1	1	A
MSH2_30_C	Chrom5	21241004	I	1	1	T
MSH2_30_C	Chrom5	23866287	I	1	1	A
MSH2_30_C	Chrom5	25011413	D	16	1	T
UNG_20_A	Chrom3	134850	D	1	1	T
UNG_30_C	Chrom5	12596109	D	2	1	T
WT_20_A	Chrom4	16086606	D	1	17	AAATACAGAGAAAAACA
